# Supplementary material for: Enhancing the Performance of Quantum Dot Light-Emitting Diodes Using Solution-Processable Highly Conductive Spinel Structure CuCo2O4 Hole Injection Layer
Source: Materials (Basel). 2023 Jan 20;16(3):972. doi: 10.3390/ma16030972 (PMC9919813; doi:10.3390/ma16030972)
Supplement: Supplementary file 1 [file materials-16-00972-s001.zip]

Archive with 1 entries (1 files):
- materials-2176761-SI.pdf
